# Supplementary material for: Adenylate Kinase 4—A Key Regulator of Proliferation and Metabolic Shift in Human Pulmonary Arterial Smooth Muscle Cells via Akt and HIF-1α Signaling Pathways
Source: Int J Mol Sci. 2021 Sep 26;22(19):10371. doi: 10.3390/ijms221910371 (PMC8508902; doi:10.3390/ijms221910371)
Supplement: Supplementary file 1 [file ijms-22-10371-s001.zip]

Archive with 1 entries (1 files):
- ijms-1392179-supplementary.pdf
